# Supplementary material for: Preclinical toxicity analyses of lentiviral vectors expressing the HIV-1 LTR-specific designer-recombinase Brec1
Source: PLoS One. 2024 Mar 8;19(3):e0298542. doi: 10.1371/journal.pone.0298542 (PMC10923487; doi:10.1371/journal.pone.0298542)
Supplement: S1 Dataset — (CSV) [file pone.0298542.s007.csv]

	HIV+	HIV+Brec1+
1	0,483225	0,48323
2	40,28519	4,3672
3	43,468925	0,94544
4	43,933065	0,059115
6	18,039165	0,018015
8	24,1604	0,014265
9	64,78773	0,01555
10	41,4112	0,0299
11	24,753865	0,014665
12	72,408965	0,00914
13	106,086915	0,00105
14	30,02064	0,001025
15	76,024275	0,00075
16	0	0,021
