# Supplementary material for: Preclinical toxicity analyses of lentiviral vectors expressing the HIV-1 LTR-specific designer-recombinase Brec1
Source: PLoS One. 2024 Mar 8;19(3):e0298542. doi: 10.1371/journal.pone.0298542 (PMC10923487; doi:10.1371/journal.pone.0298542)
Supplement: S2 Dataset — (CSV) [file pone.0298542.s008.csv]

	mock	HBw9	HBw15	C1	C2	C3
HGS 1-1	2,73e-007	2,82e-007	3,16e-007	0,0000396	2,34e-007	3,93e-007
HGS 1-2	2,72e-007	2,78e-007	3,1e-007	0,0000427	2,69e-007	7,16e-007
HGS 1-3	2,63e-007	2,88e-007	3,2e-007	0,00004	2,83e-007	0,00000295
HGS 1-4	2,68e-007	2,61e-007	3,18e-007	0,0000462	2,51e-007	6,08e-007
HGS 2-1	2,62e-007	3e-007	3,47e-007	0,0000213	2,48e-007	5,69e-007
HGS 2-2	4,66e-007	5,16e-007	6,14e-007	0,0000212	4,46e-007	5,66e-007
HGS 3-1	5,42e-007	8,14e-007	9,6e-007	0,0000251	6,8e-007	6,01e-007
HGS 3-2	4,85e-007	5,26e-007	6,63e-007	0,000369	6,46e-007	6,67e-007
HGS 4-1	2,69e-007	2,72e-007	3,65e-007	0,0000167	3,01e-007	5,43e-007
HGS 4-2	2,95e-007	3,08e-007	4,38e-007	0,0000161	3,71e-007	9,89e-007
HGS 5-1	1,91e-007	2,11e-007	2,75e-007	0,0000242	3,53e-007	0,00000162
HGS 5-2	3,8e-007	4,04e-007	4,39e-007	0,0000309	0,00000175	0,00000167
HGS 6-1	1,33e-007	1,61e-007	1,58e-007	0,0000144	1,73e-007	7,38e-007
HGS 6-2	7,81e-008	8,92e-008	8,65e-008	0,0000189	1,09e-007	0,00000107
HGS 6-3	1,49e-007	1,69e-007	1,92e-007	0,0000148	1,88e-007	5,08e-007
HGS 6-4	1,29e-007	1,52e-007	1,52e-007	0,000013	1,58e-007	0,00000203
BTR-off3	1,75e-007	2,03e-007	2,27e-007	0,0000265	1,63e-007	3,38e-007
BTR-off4						1,85e-007
BTR-off6	7,8e-007	8,24e-007	0,0000013	0,0000254	9,77e-007	3,94e-007
BTR-off8	2,39e-007	2,66e-007	3,09e-007	0,000026	2,39e-007	3,55e-007
