# Supplementary material for: Preclinical toxicity analyses of lentiviral vectors expressing the HIV-1 LTR-specific designer-recombinase Brec1
Source: PLoS One. 2024 Mar 8;19(3):e0298542. doi: 10.1371/journal.pone.0298542 (PMC10923487; doi:10.1371/journal.pone.0298542)
Supplement: S3 Dataset — (CSV) [file pone.0298542.s009.csv]

	mock	HBw9	HBw15	C1	C2	C3
HGS 1-1	1,805068	1,835764	1,852133	1,801766	1,736111	4,467123
HGS 1-2	1,305731	1,311087	1,369592	1,302606	1,308406	3,451397
HGS 1-3	1,451368	1,445024	1,480114	1,415547	1,391516	3,487733
HGS 1-4	1,571688	1,550487	1,597447	1,46937	1,456553	3,418869
HGS 2-1	0,244097	0,257098	0,249	0,173479	0,173171	0,338524
HGS 2-2	0,184011	0,168151	0,162696	0,168337	0,183635	0,208925
HGS 3-1	1,453286	1,518994	1,542474	1,448799	1,346616	3,660102
HGS 3-2	2,381207	2,379434	2,484485	2,519881	2,290473	6,169499
HGS 4-1	0,858277	0,895594	0,877943	0,841573	0,793206	3,127224
HGS 4-2	1,377214	1,368434	1,380511	1,416129	1,330449	3,463487
HGS 5-1	0,109613	0,116483	0,122836	0,09201	0,082224	0,099638
HGS 5-2	0,127249	0,139357	0,156127	0,132234	0,122984	0,143696
HGS 6-1	0,070041	0,070516	0,062683	0,055343	0,058121	0,413624
HGS 6-2	0,029591	0,034297	0,032094	0,03274	0,025756	0,054156
HGS 6-3	0,155126	0,158374	0,134786	0,132381	0,142446	0,781655
HGS 6-4	0,062348	0,075848	0,072096	0,058339	0,065781	0,46514
BTR-off3	0,051392	0,049004	0,033299	0,036119	0,023779	0,02571
BTR-off4	0,080854	0,134932	0,112858	0,130555	0,109046	0,037633
BTR-off6	0,594735	0,589288	0,550072	0,561541	0,601531	0,464111
BTR-off8	0,06951	0,073807	0,051518	0,049114	0,046883	0,069783
