# Supplementary material for: Preclinical toxicity analyses of lentiviral vectors expressing the HIV-1 LTR-specific designer-recombinase Brec1
Source: PLoS One. 2024 Mar 8;19(3):e0298542. doi: 10.1371/journal.pone.0298542 (PMC10923487; doi:10.1371/journal.pone.0298542)
Supplement: S4 Dataset — (XLSX) [file pone.0298542.s010.xlsx]

## Sheet: Sheet1
Replicate	Treatment	Human reference	K03455.1:2,000-4,000	Relative sequencing depth ("K03455.1:2,000-4,000"/"Human reference")
1	noLV	138.803	5.69415	0.0410233
1	withLV	82.7436	0.437781	0.00529081
2	noLV	92.8945	21.3388	0.22971
2	withLV	90.3456	2.4068	0.0266399
3	noLV	98.2311	3.77911	0.0384716
3	withLV	92.8469	0.451274	0.00486041
