# Supplementary material for: Preclinical toxicity analyses of lentiviral vectors expressing the HIV-1 LTR-specific designer-recombinase Brec1
Source: PLoS One. 2024 Mar 8;19(3):e0298542. doi: 10.1371/journal.pone.0298542 (PMC10923487; doi:10.1371/journal.pone.0298542)
Supplement: S5 Dataset — (XLSX) [file pone.0298542.s011.xlsx]

## Sheet: Figure 7
	MOI	D0	D0 SD	D1	D1 SD	D2	D2 SD	D3	D3 SD	D4	D4 SD	D5	D5 SD	D6	D6 SD	D7	D7 SD	D9	D9 SD	D11	D11 SD	D13	D13 SD	D15	D15 SD
Figure 7A	0.1	5.5e-05	0.0001	0.154644	0.007484	0.088722	0.001949	0.056365	0.001984	0.041478	0.002244	0.026229	0.000508	0.014896	0.000285	0.009795	0.001129	0.004788	0.000627	0.003004	0.000633	0.00295	0.000182	0.002576	0.000324
Figure 7B	0.5	9.24e-05	0.0001	0.520519	0.01018	0.333948	0.004543	0.375059	0.011502	0.361396	0.007285	0.171053	0.006169	0.111749	0.005772	0.045128	0.003089	0.023434	0.000128	0.018466	0.001251	0.021263	0.001127	0.014452	0.00059
Figure 7C	1	0.002876	0.000755	3.33154	0.04721	1.70937	0.038919	1.54762	0.014423	1.04442	0.01487	0.60817	0.011201	0.365649	0.007568	0.232491	0.003551	0.083256	0.002298	0.05176	0.000761	0.044756	0.002087	0.030773	0.002133
Figure 7D	5	0	0	15.725	0.432709	9.76847	0.176721	8.01891	0.055005	6.14052	0.238171	4.77466	0.210095	3.31354	0.079959	1.84116	0.07349	0.569138	0.02011	0.250244	0.007109	0.17978	0.011685	0.115832	0.004739
Figure 7E	10	0	0	28.9743	0.993361	15.922	0.366446	15.6533	0.083771	13.772	0.11423	10.4528	0.174746	9.41092	0.307991	5.15774	0.074363	1.62304	0.009346	0.77713	0.006866	0.399194	0.017445	0.166439	0.002759

## Sheet: Figure 8
Figure 8A
MOI	D0	D0 SD	D1	D1 SD	D2	D2 SD	D3	D3 SD	D4	D4 SD	D5	D5 SD	D6	D6 SD	D7	D7 SD	D9	D9 SD	D11	D11 SD	D13	D13 SD	D15	D15 SD
1	6.67e-05	0.000115	0.178851	0.001634	0.137515	0.00455	0.117705	0.004582	0.069599	0.001479	0.058841	0.002636	0.036507	0.001863	0.024113	0.004657	0.006005	0.000576	0.003954	0.001065	0.001913	0.000779	0.002147	0.000494
Figure 8B
	D1	D2	D3	D4	D5	D6	D7
Relative Expression per VCN	0.140957	0.17632	0.19239	0.203	0.161	0.191	0.180727
Figure 8C
	VCN	cDNA(live)	cDNA(live)D1	cDNA(dead)	cDNA(dead)D1
V.3 D1 MOI 0,1	0.154644		0.021429
V.3 D1 MOI 0,5	0.520519		0.053146
V.3 D1 MOI 1	3.33154		0.178851
V.3 D1 MOI 5	15.725		1.00748
V.3 D1 MOI 10	28.9743		1.23248
V.3 D2 MOI 0,1	0.088722	0.018844
V.3 D2 MOI 0,5	0.333948	0.050629
V.3 D2 MOI 1	1.70937	0.137515
V.3 D2 MOI 5	9.76847	0.516849
V.3 D2 MOI 10	15.922	0.927678
V.3 D3 MOI 0,1	0.056365	0.014337
V.3 D3 MOI 0,5	0.375059	0.034124
V.3 D3 MOI 1	1.54762	0.117705
V.3 D3 MOI 5	8.01891	0.436012
V.3 D3 MOI 10	15.6533	0.911997
V.3 D4 MOI 0,1	0.041478	0.01125
V.3 D4 MOI 0,5	0.361396	0.033361
V.3 D4 MOI 1	1.04442	0.069599
V.3 D4 MOI 5	6.14052	0.201481
V.3 D4 MOI 10	13.772	0.502538
V.3 D5 MOI 0,1	0.026229	0.00598
V.3 D5 MOI 0,5	0.171053	0.015776
V.3 D5 MOI 1	0.60817	0.058841
V.3 D5 MOI 5	4.77466	0.214883
V.3 D5 MOI 10	10.4528	0.373715
V.3 D6 MOI 0,1	0.014896	0.001767
V.3 D6 MOI 0,5	0.111749	0.018136
V.3 D6 MOI 1	0.365649	0.036507
V.3 D6 MOI 5	3.31354	0.161172
V.3 D6 MOI 10	9.41092	0.238022
V.3 D7 MOI 0,1	0.009795	0.001137
V.3 D7 MOI 0,5	0.045128	0.004971
V.3 D7 MOI 1	0.232491	0.024113
V.3 D7 MOI 5	1.84116	0.124051
V.3 D7 MOI 10	5.15774	0.266877
V.5 D1 MOI 0,1	0.988864		0.076593
V.5 D1 MOI 0,5	4.49159		0.356567
V.5 D1 MOI 1	11.4046		0.670278
V.5 D1 MOI 5	128.551				2.64778
V.5 D1 MOI 10	279.036				7.26855
V.5 D2 MOI 0,1	1.24069	0.060299
V.5 D2 MOI 0,5	4.75622	0.122295
V.5 D2 MOI 1	10.0283	0.473607
V.5 D2 MOI 5	45.6953			2.39306
V.5 D2 MOI 10	54.0091			4.08588
V.5 D3 MOI 0,1	0.75814	0.042846
V.5 D3 MOI 0,5	2.99136	0.177813
V.5 D3 MOI 1	6.32325	0.32391
V.5 D3 MOI 5	28.0361			1.47767
V.5 D3 MOI 10	50.2258			4.82036
V.5 D4 MOI 0,1	0.339573	0.027065
V.5 D4 MOI 0,5	1.80377	0.115808
V.5 D4 MOI 1	5.99904	0.245816
V.5 D4 MOI 5	32.9381			1.82177
V.5 D4 MOI 10	77, 639180			5.58741
V.5 D5 MOI 0,1	0.256568	0.016953
V.5 D5 MOI 0,5	1.34626	0.070005
V.5 D5 MOI 1	2.69449	0.163682
V.5 D5 MOI 5	37.017			2.27057
V.5 D6 MOI 0,1	0.139034	0.007211
V.5 D6 MOI 0,5	0.880491	0.039592
V.5 D6 MOI 1	2.07344	0.03622
V.5 D7 MOI 0,1	0.118756	0.008288
V.5 D7 MOI 0,5	0.683706	0.050733
V.5 D7 MOI 1	1.64663	0.087999
V.6 D1 MOI 0,1	0.549735		0.106237
V.6 D1 MOI 0,5	2.82097		0.272012
V.6 D1 MOI 1	6.62833		0.934311
V.6 D1 MOI 5	21.3393		4.36811
V.6 D1 MOI 10	37.8237				7.41759
V.6 D2 MOI 0,1	0.343125	0.081674
V.6 D2 MOI 0,5	1.61638	0.163133
V.6 D2 MOI 1	4.06681	0.71706
V.6 D2 MOI 5	13.8423	2.62288
V.6 D2 MOI 10	21.2066			4.29714
V.6 D3 MOI 0,1	0.306875	0.073343
V.6 D3 MOI 0,5	1.02744	0.183442
V.6 D3 MOI 1	2.7325	0.525705
V.6 D3 MOI 5	8.90051	1.84201
V.6 D3 MOI 10	19.6699			2.93887
V.6 D4 MOI 0,1	0.160267	0.03676
V.6 D4 MOI 0,5	0.82034	0.084402
V.6 D4 MOI 1	1.58998	0.323232
V.6 D4 MOI 5	10.784	1.44174
V.6 D4 MOI 10	22.3962			2.37563
V.6 D5 MOI 0,1	0.07728	0.021121
V.6 D5 MOI 0,5	0.449781	0.038276
V.6 D5 MOI 1	1.10961	0.178245
V.6 D5 MOI 5	8.27305	0.796471
V.6 D6 MOI 0,1	0.051416	0.010351
V.6 D6 MOI 0,5	0.228743	0.018105
V.6 D6 MOI 1	0.472468	0.090273
V.6 D6 MOI 5	4.78229	0.416631
V.6 D7 MOI 0,1	0.02175	0.00619
V.6 D7 MOI 0,5	0.11999	0.014686
V.6 D7 MOI 1	0.385961	0.069754
V.6 D7 MOI 5	3.24434	0.314097
