# Supplementary material for: Preclinical toxicity analyses of lentiviral vectors expressing the HIV-1 LTR-specific designer-recombinase Brec1
Source: PLoS One. 2024 Mar 8;19(3):e0298542. doi: 10.1371/journal.pone.0298542 (PMC10923487; doi:10.1371/journal.pone.0298542)
Supplement: S6 Dataset — (CSV) [file pone.0298542.s012.csv]

Mock	LV-Brec1	RSF91
0	0	0,0013353
0	0	0,0002105
0	0,0001047	0,0002105
0	0	0,0001047
0	0	0,0003175
0	0	0
	0	0,0002105
	0	0,0002105
	0	0,0006454
	0	0,0002105
	0	0,0009844
	0	0,0002105
	0
	0
	0
	0,0001047
	0
	0,0002105
	0
	0
	0
	0,0001047
	0
	0
