# Supplementary material for: Preclinical toxicity analyses of lentiviral vectors expressing the HIV-1 LTR-specific designer-recombinase Brec1
Source: PLoS One. 2024 Mar 8;19(3):e0298542. doi: 10.1371/journal.pone.0298542 (PMC10923487; doi:10.1371/journal.pone.0298542)
Supplement: S7 Dataset — (XLSX) [file pone.0298542.s013.xlsx]

## Sheet: Figure_S3
Data file	MA-RSF91	RSF91	LV-Brec1	MA-LV.EFS
6211.txt	2.081
7076.txt	1.609
7081.txt	1.788
7086.txt	1.565
7104.txt	2.038
7108.txt	2.181
7112.txt	2.138
7116.txt	2.037
7120.txt	2.071
7124.txt	2.048
7340.txt	2.089
4467.txt	2.105
4469.txt	2.192
4471.txt	1.766
4473.txt	2.086
4991.txt	2.254
4992.txt	2.137
5095.txt	2.18
5098.txt	2.281
5119.txt	2.074
5265.txt	1.877
5400.txt	2.206
5402.txt	2.223
5404.txt	2.258
5406.txt	2.192
5408.txt	2.211
5410.txt	2.304
5469.txt	2.122
5474.txt	2.192
5603.txt	2.188
5608.txt	2.188
5743.txt	2.003
5744.txt	2.246
5842.txt	2.12
6199.txt	2.255
6203.txt	2.178
6207.txt	2.209
6245.txt	2.194
6246.txt	2.121
6252.txt	1.998
6253.txt	2.133
6359.txt	2.265
6362.txt	2.217
6375.txt	1.993
6376.txt	2.157
6378.txt	2.122
6382.txt	2.098
6403.txt	2.124
6407.txt	2.206
6453.txt	2.036
6456.txt	2.161
7256.txt	2.134
7261.txt	2.219
7266.txt	1.767
7296.txt	2.35
7300.txt	2.15
7302.txt	2.137
7304.txt	-1.254
7308.txt	1.158
7311.txt	1.887
7314.txt	-1.02
7316.txt	2.074
7332.txt	2.077
7335.txt	1.97
7338.txt	2.185
6201.txt				-1.636
6205.txt				-1.693
6209.txt				-1.73
6213.txt				-1.549
4995.txt				-1.46
4996.txt				-1.138
4997.txt				-1.733
5096.txt				-0.827
5099.txt				-1.801
5120.txt				1.403
5268.txt				-1.658
5472.txt				-1.592
5477.txt				-1.504
5479.txt				-1.665
6200.txt				1.856
6204.txt				-1.289
6208.txt				-1.478
6212.txt				-1.595
6247.txt				-1.48
6248.txt				-1.503
6249.txt				-1.629
6250.txt				-1.801
6254.txt				1.135
6255.txt				1.409
6256.txt				-1.489
6257.txt				-1.082
7352.txt		2.24433
7356.txt		1.82558
7360.txt		1.40584
7353.txt			-1.31089
7357.txt			-1.53286
7361.txt			-1.4993
7354.txt			-1.61857
7358.txt			-1.00981
7362.txt			-1.69246
7400.txt			-1.65345
7401.txt			-1.59492
7405.txt			-1.51824
7406.txt			-1.5352
7410.txt			-1.47284
7411.txt			-1.70375
7414.txt			-1.36882
7415.txt			-1.81056
7416.txt			-1.57315
7418.txt			-1.47062
7419.txt			-1.73011
7420.txt			-1.77071
7421.txt			-1.72456
7423.txt			-1.56596
7424.txt			-1.67248
7425.txt			-1.62393
7402.txt		1.58111
7403.txt		1.39888
7407.txt		1.74376
7408.txt		1.66738
7412.txt		1.59799
7413.txt		1.48045
7417.txt		0.925194
7422.txt		-0.861656
7426.txt		1.33931
