# Supplementary material for: Preclinical toxicity analyses of lentiviral vectors expressing the HIV-1 LTR-specific designer-recombinase Brec1
Source: PLoS One. 2024 Mar 8;19(3):e0298542. doi: 10.1371/journal.pone.0298542 (PMC10923487; doi:10.1371/journal.pone.0298542)
Supplement: S8 Dataset — (CSV) [file pone.0298542.s014.csv]

MOI 0	MOI 70	MOI 140	MOI 210
0	0,99	1,12	1,12
0	0,91	0,95	0,97
0	0,61	0,62	0,58
