# Supplementary material for: Preclinical toxicity analyses of lentiviral vectors expressing the HIV-1 LTR-specific designer-recombinase Brec1
Source: PLoS One. 2024 Mar 8;19(3):e0298542. doi: 10.1371/journal.pone.0298542 (PMC10923487; doi:10.1371/journal.pone.0298542)
Supplement: S9 Dataset — (CSV) [file pone.0298542.s015.csv]

MOI 0	MOI 70	MOI 140	MOI 210		MOI 0	MOI 70	MOI 140	MOI 210
215	212,5	301,5	270		248,5	123,75	122	115,5
239,5	238	252,25	259,5		122,75	61	68,75	55
175,5	160,75	140	159,25		151,5	94,75	122,5	120
