# Supplementary material for: Preclinical toxicity analyses of lentiviral vectors expressing the HIV-1 LTR-specific designer-recombinase Brec1
Source: PLoS One. 2024 Mar 8;19(3):e0298542. doi: 10.1371/journal.pone.0298542 (PMC10923487; doi:10.1371/journal.pone.0298542)
Supplement: S10 Dataset — (CSV) [file pone.0298542.s016.csv]

	PBS	PBS	PBS	PBS	PBS	PBS	PBS	BREC1	BREC1	BREC1	BREC1	BREC1	BREC1	BREC1	cOVA	cOVA	cOVA	cOVA	cOVA	cOVA	cOVA
neg. control	32	0*	37	40	67	41,5	17,5	12,5	0,5*	15,5	31,5	40,5	0*	29	42,5	64,5	42	0,5*	12,5	21,5	21
SIINFEKL	36,5	0*	35,5	43,5	76	33,5	21,5	12,5	0*	18,5	25,5	41,5	0*	32,5	118,5	350	338,5	24,5*	221	130,5	243
BREC1-1	25,5	0*	29,5	44,5	69	36	22	15	0,5*	18	25,5	34	0,5*	28,5
BREC1-2	29,5	0*	25	37,5	70,5	32,5	25	14	0,5*	16,5	25,5	36	0*	30
BREC1-3	30	0*	31	43,5	57,5	30,5	19,5	21,5	14*	18,5	31	39	1*	92
BREC1-4	26	0*	25	38	57	32,5	19	10,5	0*	19	21	36	0*	21
aCD3	350	0*	350	350	350	350	350	350	20*	350	350	350	11*	350	350	350	350	18*	350	350	350
