# Supplementary material for: Preclinical toxicity analyses of lentiviral vectors expressing the HIV-1 LTR-specific designer-recombinase Brec1
Source: PLoS One. 2024 Mar 8;19(3):e0298542. doi: 10.1371/journal.pone.0298542 (PMC10923487; doi:10.1371/journal.pone.0298542)
Supplement: S11 Dataset — (XLS) [file pone.0298542.s017.xls]

## Sheet: ELISPot
treatment of mice	PBS						Brec1					cOVA
stimuli (ELISpot)	mouse 1	mouse 2	mouse 3	mouse 4	mouse 5	mouse 6	mouse 1	mouse 2	mouse 3	mouse 4	mouse 5	mouse 1	mouse 2	mouse 3	mouse 4	mouse 5	mouse 6
without stimulation	29	33	38	72	38	14	11	14	30	40	29	51	64	48	13	24	22
	35	41	42	62	45	21	14	17	33	41	29	34	65	36	12	19	20
OVA257-264 peptide (SIINFEKL)	33	37	45	72	28	22	14	19	16	46	39	118	350	345	207	110	228
	40	34	42	80	39	21	11	18	35	37	29	119	350	332	235	151	258
Brec1 peptide pool #1	26	34	41	68	43	27	13	18	28	29	26	90	350	257	172	76	154
	25	25	48	70	29	17	17	18	23	39	31	85	350	271	177	73	173
Brec1 peptide pool #2	23	25	36	71	31	26	12	18	26	25	32	65	350	202	167	49	123
	36	25	39	70	34	24	16	15	25	47	28	72	350	199	128	64	125
Brec1 peptide pool #3	25	31	46	56	28	26	17	24	35	41	90	44	115	32	17	16	27
	35	31	41	59	33	13	26	13	27	37	94	41	145	44	10	12	19
Brec1 peptide pool #4	25	20	39	62	24	24	8	18	22	32	23	39	57	35	13	9	18
	27	30	37	52	41	14	13	20	20	40	19	46	73	35	12	9	27
anti-CD3 mAb	350	350	350	350	350	350	350	350	350	350	350	350	350	350	350	350	350
Wells with more than 350 spots could not be counted reliably and are given with a limit of detection (LoD) value of 350.
