# Supplementary material for: Preclinical toxicity analyses of lentiviral vectors expressing the HIV-1 LTR-specific designer-recombinase Brec1
Source: PLoS One. 2024 Mar 8;19(3):e0298542. doi: 10.1371/journal.pone.0298542 (PMC10923487; doi:10.1371/journal.pone.0298542)
Supplement: S12 Dataset — (CSV) [file pone.0298542.s018.csv]

Mock 01	Mock 02	Mock 03	Mock 04	Mock 05	Mock 06
0,001635	0,002661	0,004708	0,00202	0,005169	0,004494
0,001762	0,002073	0,003511	0,002524	0,001575	0,004677
