# Supplementary material for: Preclinical toxicity analyses of lentiviral vectors expressing the HIV-1 LTR-specific designer-recombinase Brec1
Source: PLoS One. 2024 Mar 8;19(3):e0298542. doi: 10.1371/journal.pone.0298542 (PMC10923487; doi:10.1371/journal.pone.0298542)
Supplement: S13 Dataset — (CSV) [file pone.0298542.s019.csv]

RSF91 01	RSF91 02	RSF91 03	RSF91 04	RSF91 05	RSF91 06	RSF91 07	RSF91 08	RSF91 09	RSF91 10	RSF91 11	RSF91 12
6,057903	5,979112	6,878681	6,354013	6,455853	6,474565	5,867801	6,62655	6,346772	6,481966	6,277943	6,207686
6,315573	5,819997	6,660221	6,495444	6,394179	6,437187	6,006123	6,689122	6,141035	6,838554	6,467257	6,478986
