# Supplementary material for: Preclinical toxicity analyses of lentiviral vectors expressing the HIV-1 LTR-specific designer-recombinase Brec1
Source: PLoS One. 2024 Mar 8;19(3):e0298542. doi: 10.1371/journal.pone.0298542 (PMC10923487; doi:10.1371/journal.pone.0298542)
Supplement: S14 Dataset — (CSV) [file pone.0298542.s020.csv]

LV-Brec 01	LV-Brec 02	LV-Brec 03	LV-Brec 04	LV-Brec 05	LV-Brec 06	LV-Brec 07	LV-Brec 08	LV-Brec 09	LV-Brec 10	LV-Brec 11	LV-Brec 12	LV-Brec 13	LV-Brec 14	LV-Brec 15	LV-Brec 16	LV-Brec 17	LV-Brec 18	LV-Brec 19	LV-Brec 20	LV-Brec 21	LV-Brec 22	LV-Brec 23	LV-Brec 24
4,644222	3,981258	3,852069	3,535379	4,31369	4,343111	4,099417	4,605465	4,380615	4,373954	5,009831	4,13342	4,363128	4,212871	4,539633	3,844232	4,124448	4,425549	3,55941	4,168242	4,249336	4,230675	3,862918	4,568342
4,907749	3,666241	3,913924	3,591334	4,329326	4,368614	3,987233	4,75846	4,432721	4,426714	4,964314	4,206622	4,253851	4,344955	4,684046	3,829102	4,250246	4,313685	3,637565	4,361412	4,332889	4,269481	3,916421	4,584447
